# Supplementary material for: Dihydropyrimidinase Like 2 Promotes Bladder Cancer Progression via Pyruvate Kinase M2-Induced Aerobic Glycolysis and Epithelial–Mesenchymal Transition
Source: Front Cell Dev Biol. 2021 Jul 6;9:641432. doi: 10.3389/fcell.2021.641432 (PMC8291048; doi:10.3389/fcell.2021.641432)
Supplement: Supplementary file 5 [file Table_1.XLSX]

## Sheet: Sheet1
Supplementary Table S1. The proteins interacted with DPYSL2 were identified by combinding co-IP and mass spectrometry.
Accesion Number	Protein Score	#Total Peptides	#Unique Peptides
DPYSL2	252.01	30	16
NPM	196.99	10	10
HSPD1	176.05	9	9
ILF3	175.04	16	16
HNRPK	166.72	11	11
ACTB	163.16	9	5
HSP90AB1	155.93	11	6
CALX	148.05	6	6
CCT6A	143.85	7	7
HNRNPA3	125.41	5	5
PTBP1	124.81	5	5
HSP90AA1	124.68	7	2
GLA	123.55	6	6
DHX15	120.11	6	6
MIC60	119.66	5	5
ACTA	115.13	4	1
ACTH	115.13	4	1
PLS3	113.34	7	7
S100A9	106.53	5	5
TLN1	96.82	3	3
S100A8	95.51	6	6
SSRP1	95.09	4	4
XRCC5	93.88	4	4
ATIC	92.73	3	3
STIP1	88.61	6	6
HNRPC	84.26	4	4
CCT8	81.34	2	2
PKM	80.78	2	2
EF1D	80.21	1	1
RPN1	77.58	2	2
CCT5	75.58	2	2
CKAP4	74.91	1	1
AIFM1	73.54	3	3
PCBP1	73.27	3	3
ENO3	70.65	2	2
TKT	68.7	2	2
ALDOA	67.28	2	2
PIP	64.02	2	2
S100A7	63.78	5	5
CCT7	59.24	3	3
HNRNPDL	58.73	2	1
HSPA1A	57.76	2	2
HSPA1B	57.76	2	2
HSPA1L	57.76	2	2
HSPA6	57.76	2	2
HSPA7	57.76	2	2
HNRNPAB	56.94	2	1
ATAD3B	55.27	2	2
HNRPL	54.87	2	2
ENO1	54.14	1	1
CCNDBP1	54.14	1	1
CBS	51.49	1	1
CBSL	51.49	1	1
NOC4L	50.45	1	1
ERO1A	50.25	1	1
NUP62	49.14	1	1
EIF3L	48.57	2	2
ARHGAP7	46.97	2	2
EF1A3	46.97	2	2
CCT3	46.29	1	1
EEF1A2	45.91	1	1
EIF2AK2	44.13	1	1
CSTA	43.81	1	1
INO1	43.46	1	1
HMX3	42.78	1	1
MYH1	42.63	1	1
MYH8	42.63	1	1
FLG2	42.59	1	1
DDX17	42.16	1	1
EWS	41.93	1	1
TUBA1A	40.89	1	1
TUBA1B	40.89	1	1
TUBA1C	40.89	1	1
EIF2S1	40.13	1	1
NUP93	39.02	1	1
NUCL	38.94	2	2
HNRPD	38.36	1	1
RSL1D1	38.27	1	1
MCM5	36.09	1	1
RPN2	35.68	1	1
CSDE1	34.53	1	1
HNRPR	31.25	1	1
DDX1	29.41	1	1
EEF1A1	29.16	1	1
EEF1AL3	29.16	1	1
CALML5	28.95	1	1
PSMD3	28.94	1	1
SRSF4	28.48	1	1
SRSF5	28.48	1	1
SRSF6	28.48	1	1
PROSC	27.32	1	1
PLEC	26.91	1	1
CEP152	26.7	1	1
YTHDF2	26.62	1	1
AMPE	26.4	1	1
DMWD	26.4	1	1
HIPK1	26.4	1	1
ZNF217	26.4	1	1
DDX56	26.3	1	1
MARF1	25.83	1	1
RAD50	25.61	1	1
IEX1	24.8	1	1
RELN	24.45	1	1
DAAM1	24.23	1	1
ANKRD52	24.04	1	1
PPFIA2	23.64	1	1
OGA	23.36	1	1
PKDREJ	23.33	1	1
LAS1L	22.55	1	1
TTLL13P	21.83	1	1
KHDRBS1	21.64	1	1
APCL	21.17	1	1
INT7	21.09	1	1
SSFA2	21.04	1	1
ARSK	20.91	1	1
SARS	20.87	1	1
METTL17	20.7	1	1
VPS13D	20.29	1	1
KLK2	20.03	1	1
